# Supplementary material for: Effects of a Single Sub-Anesthetic Dose of Ketamine in Tobacco Use Disorder: An Active-Placebo, Randomized Crossover Study
Source: Brain Sci. 2026 Apr 30;16(5):496. doi: 10.3390/brainsci16050496 (PMC13204344; doi:10.3390/brainsci16050496)
Supplement: Supplementary file 1 [file brainsci-16-00496-s001.zip]

Archive with 1 entries (1 files):
- brainsci-4215714-supplementary.pdf
